# Supplementary material for: RNA-Based Biomarkers for Diagnostic Discrimination of Ischemic and Hemorrhagic Stroke: A Systematic Review
Source: J Clin Med. 2026 Feb 10;15(4):1392. doi: 10.3390/jcm15041392 (PMC12942304; doi:10.3390/jcm15041392)
Supplement: Supplementary file 1 [file jcm-15-01392-s001.zip]

Archive with 8 entries (8 files):
- jcm-4079248-Table S1-PRISMA_2020_abstract_checklist.pdf
- jcm-4079248-Table S2- PRISMA_2020_checklist.pdf
- Table S3-New_A1_Appendix_Literature_Search_Strategy.pdf
- Table S4-New_A2_Table.pdf
- Table S5-New_A3_Table.pdf
- Table S6-New_A4_Table.pdf
- Table S7-New_A5_Table.pdf
- Table S8-New_A6_Table.pdf
